# Supplementary material for: DNA hypermethylation contributes to colorectal cancer metastasis by regulating the binding of CEBPB and TFCP2 to the CPEB1 promoter
Source: Clin Epigenetics. 2021 Apr 23;13:89. doi: 10.1186/s13148-021-01071-z (PMC8063327; doi:10.1186/s13148-021-01071-z)
Supplement: Supplementary file 2 — Additional file 2. The excel of the methylation level for each sample in the validation dataset about this study. [file 13148_2021_1071_MOESM2_ESM.xlsx]

## Sheet: Supplementary Table 7
Supplementary Table 7 The methylation level for each sample in the validation dataset
CRC																					Control
SampleID	chr15:83316804	chr15:83316810	chr15:83316814	chr15:83316822	chr15:83316828	chr15:83316836	chr15:83316838	chr15:83316843	chr15:83316860	chr15:83316865	chr15:83316877	chr15:83316880	chr15:83316888	chr15:83316895	chr15:83316898	chr15:83316908	chr15:83316911	chr15:83316960	chr15:83316962	chr15:83316986	SampleID	chr15:83316804	chr15:83316810	chr15:83316814	chr15:83316822	chr15:83316828	chr15:83316836	chr15:83316838	chr15:83316843	chr15:83316860	chr15:83316865	chr15:83316877	chr15:83316880	chr15:83316888	chr15:83316895	chr15:83316898	chr15:83316908	chr15:83316911	chr15:83316960	chr15:83316962	chr15:83316986
T-A001	0.74	0.66	0.73	0.5	0.4	0.71	0.63	0.68	0.25	0.33	0.69	0.71	0.69	0.75	0.74	0.72	0.75	0.77	0.76	0.75	N-A002	0.07	0.04	0.05	0.04	0.05	0.05	0.06	0.06	0.13	0.13	0.18	0.19	0.19	0.2	0.17	0.15	0.15	0.12	0.11	0.11
T-A003	0.04	0.04	0.02	0.03	0.04	0.03	0.04	0.04	0.09	0.1	0.16	0.21	0.35	0.34	0.31	0.3	0.3	0.03	0.03	0.07	N-A004	0.01	0.01	0	0.02	0.01	0.01	0.01	0.01	0.03	0.04	0.07	0.05	0.08	0.07	0.05	0.05	0.05	0.06	0.05	0.04
T-A005	0.12	0.09	0.08	0.08	0.1	0.03	0.04	0.1	0.12	0.08	0.22	0.21	0.25	0.09	0.07	0.06	0.24	0.12	0.1	0.01	N-A006	0.01	0.01	0.01	0.01	0.02	0.02	0.02	0.03	0.04	0.03	0.1	0.08	0.1	0.09	0.06	0.03	0.05	0.09	0.07	0.07
T-A009	0.19	0.18	0.19	0.17	0.18	0.18	0.18	0.19	0.21	0.26	0.38	0.37	0.4	0.4	0.39	0.37	0.41	0.34	0.43	0.03	N-A008	0.04	0.04	0.04	0.02	0.03	0.03	0.04	0.04	0.07	0.07	0.13	0.09	0.13	0.12	0.12	0.08	0.09	0.11	0.12	0.09
T-A011	0.24	0.25	0.25	0.14	0.23	0.22	0.23	0.25	0.24	0.27	0.53	0.43	0.57	0.41	0.56	0.53	0.38	0.29	0.28	0.54	N-A010	0.15	0.15	0.15	0.15	0.16	0.15	0.16	0.16	0.17	0.14	0.28	0.26	0.29	0.3	0.3	0.29	0.3	0.23	0.34	0.18
T-A013	0.12	0.08	0.07	0.05	0.08	0.09	0.08	0.08	0.08	0.1	0.23	0.2	0.21	0.21	0.19	0.19	0.15	0.12	0.14	0.12	N-A012	0.02	0	0	0	0	0	0.01	0	0.01	0	0.04	0.02	0.08	0.05	0.07	0.05	0.04	0.11	0.14	0.04
T-A017	0.44	0.45	0.45	0.39	0.44	0.49	0.42	0.41	0.47	0.48	0.55	0.54	0.55	0.53	0.54	0.48	0.51	0.55	0.55	0.38	N-A014	0.02	0.02	0.02	0.01	0	0.01	0.02	0.02	0.03	0.05	0.1	0.08	0.11	0.08	0.06	0.05	0.07	0.03	0.05	0.06
T-A019	0.16	0.13	0.11	0.14	0.12	0.14	0.11	0.14	0.2	0.17	0.31	0.26	0.35	0.32	0.31	0.25	0.29	0.28	0.24	0.18	N-A018	0.04	0.03	0.02	0.02	0.03	0.03	0.04	0.05	0.07	0.09	0.14	0.11	0.15	0.14	0.15	0.1	0.11	0.1	0.09	0.05
T-A021	0.01	0.01	0.01	0.01	0.01	0.01	0.01	0.01	0.04	0.03	0.08	0.07	0.08	0.07	0.07	0.03	0.03	0.06	0.06	0.04	N-A020	0.07	0.05	0.04	0.05	0.06	0.05	0.05	0.05	0.11	0.12	0.25	0.24	0.26	0.26	0.2	0.19	0.19	0.14	0.12	0.15
T-A023	0.44	0.42	0.4	0.3	0.4	0.4	0.39	0.44	0.45	0.43	0.47	0.46	0.44	0.45	0.45	0.44	0.44	0.53	0.5	0.46	N-A022	0.01	0.01	0.01	0	0.01	0.01	0.02	0.01	0.04	0.03	0.07	0.07	0.09	0.07	0.06	0.05	0.06	0.07	0.08	0.04
T-A027	0.69	0.74	0.7	0.5	0.74	0.71	0.73	0.73	0.66	0.72	0.75	0.76	0.76	0.76	0.75	0.73	0.75	0.4	0.39	0.8	N-A024	0.03	0.03	0.02	0.02	0.03	0.03	0.03	0.03	0.04	0.05	0.11	0.08	0.13	0.11	0.09	0.06	0.08	0.11	0.09	0.08
T-A029	0.06	0.05	0.04	0.04	0.03	0.04	0.03	0.04	0.07	0.08	0.16	0.12	0.14	0.13	0.11	0.06	0.09	0.04	0.06	0.06	N-A026	0.01	0	0	0.02	0.01	0.01	0.02	0.01	0.01	0.03	0.07	0.06	0.09	0.09	0.07	0.03	0.07	0.09	0.06	0.04
T-A031	0.01	0.01	0.02	0.01	0.01	0.02	0.02	0.01	0.01	0.02	0.04	0.03	0.04	0.03	0.04	0.02	0.02	0.04	0.04	0.03	N-A028	0.01	0.02	0.01	0.01	0.02	0.02	0.02	0.03	0.03	0.03	0.09	0.06	0.06	0.07	0.06	0.04	0.04	0.05	0.07	0.04
T-A033	0.84	0.47	0.5	0.84	0.82	0.83	0.83	0.83	0.82	0.85	0.84	0.83	0.84	0.86	0.84	0.82	0.84	0.87	0.85	0.87	N-A030	0.01	0.01	0.01	0.01	0.02	0.01	0.01	0.01	0.01	0.03	0.1	0.06	0.12	0.09	0.08	0.08	0.06	0.08	0.09	0.03
T-A035	0.02	0.02	0.01	0.01	0.02	0.02	0.01	0.02	0.03	0.03	0.18	0.05	0.09	0.06	0.07	0.03	0.05	0.07	0.06	0.06	N-A032	0.01	0.01	0.01	0	0.01	0.01	0.01	0.01	0.01	0.02	0.04	0.03	0.04	0.02	0.03	0.02	0.02	0.05	0.04	0.03
T-A039	0.2	0.18	0.2	0.19	0.29	0.31	0.31	0.36	0.38	0.36	0.57	0.43	0.55	0.56	0.53	0.24	0.54	0.57	0.59	0.57	N-A034	0.05	0.04	0.03	0.03	0.05	0.06	0.05	0.05	0.08	0.08	0.17	0.12	0.17	0.16	0.16	0.08	0.11	0.1	0.14	0.09
T-A043	0.18	0.16	0.17	0.17	0.18	0.07	0.02	0.18	0.16	0.2	0.23	0.21	0.21	0.22	0.23	0.19	0.2	0.23	0.22	0.05	N-A036	0.02	0.03	0.02	0.01	0.03	0.02	0.03	0.02	0.07	0.07	0.18	0.17	0.22	0.2	0.15	0.12	0.15	0.11	0.1	0.07
T-A045	0.27	0.26	0.27	0.26	0.26	0.25	0.27	0.24	0.25	0.25	0.28	0.28	0.31	0.28	0.28	0.29	0.27	0.29	0.28	0.29	N-A038	0.01	0.03	0.01	0.02	0.02	0.04	0.02	0.02	0.05	0.04	0.06	0.06	0.06	0.07	0.05	0.02	0.05	0.07	0.07	0.05
T-A047	0.02	0.01	0.02	0.01	0.02	0.02	0.02	0.02	0.05	0.03	0.08	0.07	0.1	0.07	0.08	0.06	0.07	0.09	0.12	0.03	N-A040	0.05	0.05	0.05	0.03	0.05	0.03	0.03	0.07	0.07	0.08	0.16	0.17	0.18	0.16	0.12	0.1	0.13	0.13	0.11	0.09
T-A049	0.44	0.36	0.45	0.31	0.43	0.44	0.42	0.44	0.34	0.46	0.49	0.49	0.51	0.51	0.51	0.48	0.48	0.17	0.2	0.49	N-A042	0.02	0.01	0.01	0.01	0.01	0.01	0.03	0.01	0.03	0.02	0.11	0.09	0.1	0.1	0.06	0.04	0.05	0.11	0.13	0.08
T-A051	0.1	0.09	0.1	0.09	0.1	0.09	0.11	0.11	0.13	0.14	0.16	0.15	0.17	0.15	0.14	0.14	0.14	0.18	0.18	0.13	N-A044	0.02	0.02	0.02	0.01	0.01	0.02	0.03	0.01	0.04	0.03	0.09	0.08	0.1	0.1	0.08	0.04	0.06	0.09	0.07	0.05
T-A053	0.04	0.03	0.03	0.03	0.03	0.03	0.03	0.04	0.04	0.03	0.09	0.07	0.11	0.1	0.06	0.05	0.07	0.08	0.07	0.04	N-A046	0.02	0.01	0.01	0	0	0.02	0	0.01	0.01	0.02	0.06	0.06	0.08	0.06	0.05	0.02	0.04	0.07	0.05	0.06
T-A055	0.19	0.2	0.2	0.18	0.13	0.2	0.2	0.21	0.2	0.22	0.25	0.25	0.24	0.24	0.23	0.24	0.23	0.3	0.28	0.28	N-A048	0.01	0.02	0.01	0	0.01	0.01	0.02	0.01	0.02	0.03	0.08	0.06	0.09	0.09	0.07	0.05	0.05	0.08	0.06	0.06
T-A057	0.38	0.32	0.3	0.3	0.49	0.52	0.5	0.53	0.51	0.53	0.55	0.56	0.57	0.58	0.54	0.36	0.58	0.58	0.62	0.6	N-A050	0.04	0.03	0.02	0.02	0.03	0.02	0.02	0.03	0.05	0.07	0.12	0.1	0.12	0.12	0.11	0.05	0.09	0.06	0.08	0.06
T-A059	0	0.02	0.01	0.01	0.01	0	0	0	0.04	0.03	0.52	0.56	0.6	0.44	0.53	0.59	0.59	0.58	0.58	0.06	N-A052	0.04	0.02	0.01	0.01	0.02	0.01	0.02	0.02	0.04	0.05	0.08	0.09	0.1	0.08	0.07	0.06	0.07	0.07	0.09	0.04
T-A061	0.7	0.62	0.63	0.6	0.38	0.48	0.62	0.5	0.71	0.72	0.72	0.72	0.72	0.71	0.72	0.72	0.73	0.75	0.76	0.76	N-A054	0.01	0.01	0.02	0.01	0.01	0.01	0.01	0.03	0.02	0.01	0.04	0.03	0.02	0.02	0.02	0.02	0.03	0.04	0.04	0.02
T-A063	0.31	0.27	0.24	0.15	0.2	0.2	0.15	0.21	0.32	0.3	0.38	0.38	0.39	0.37	0.39	0.36	0.35	0.23	0.26	0.24	N-A056	0.02	0.01	0.01	0	0.01	0	0.01	0.01	0.02	0	0.05	0.05	0.08	0.07	0.06	0.03	0.05	0.06	0.04	0.02
T-A065	0.8	0.77	0.8	0.57	0.77	0.83	0.81	0.8	0.73	0.63	0.83	0.84	0.81	0.83	0.83	0.81	0.82	0.83	0.85	0.83	N-A058	0.02	0.01	0.01	0.01	0.02	0.01	0.01	0.01	0.02	0.02	0.07	0.05	0.07	0.07	0.04	0.03	0.03	0.08	0.08	0.05
T-A067	0.41	0.4	0.39	0.4	0.4	0.41	0.41	0.39	0.42	0.42	0.39	0.42	0.4	0.42	0.45	0.41	0.42	0.42	0.43	0.42	N-A060	0.02	0.02	0.02	0.02	0.02	0.02	0.02	0.02	0.03	0.02	0.07	0.09	0.08	0.08	0.07	0.06	0.05	0.08	0.06	0.04
T-A069	0.32	0.31	0.33	0.35	0.35	0.35	0.4	0.42	0.59	0.49	0.68	0.66	0.67	0.66	0.66	0.66	0.67	0.71	0.69	0.66	N-A062	0.02	0.02	0.01	0.01	0.02	0.01	0.02	0.02	0.02	0.03	0.03	0.02	0.02	0.02	0.02	0.01	0.03	0.02	0.04	0.02
T-A071	0	0.01	0	0.01	0	0.01	0.01	0.01	0.03	0.02	0.04	0.03	0.03	0.02	0.04	0.02	0.02	0.1	0.12	0.08	N-A064	0.02	0.02	0.02	0.02	0.04	0.03	0.03	0.03	0.07	0.09	0.17	0.14	0.15	0.18	0.15	0.09	0.13	0.11	0.1	0.06
T-A073	0.67	0.57	0.66	0.63	0.64	0.66	0.63	0.66	0.6	0.66	0.67	0.69	0.65	0.66	0.63	0.68	0.65	0.69	0.7	0.66	N-A066	0.04	0.02	0.03	0.03	0.03	0.05	0.05	0.06	0.08	0.07	0.16	0.15	0.17	0.16	0.14	0.1	0.13	0.11	0.1	0.08
T-A075	0.19	0.16	0.16	0.16	0.16	0.2	0.16	0.16	0.16	0.16	0.16	0.15	0.21	0.18	0.16	0.27	0.28	0.22	0.2	0.16	N-A068	0.03	0.02	0.02	0.02	0.02	0.03	0.04	0.02	0.06	0.07	0.13	0.12	0.13	0.14	0.11	0.08	0.1	0.09	0.1	0.07
T-A077	0.02	0.01	0	0.01	0.01	0.01	0.01	0.01	0.01	0.02	0.04	0.03	0.03	0.03	0.03	0.03	0.03	0.05	0.04	0.2	N-A070	0.04	0.02	0	0.01	0.02	0.03	0.04	0.03	0.06	0.05	0.14	0.08	0.13	0.12	0.1	0.08	0.06	0.06	0.06	0.04
T-A079	0.57	0.51	0.57	0.44	0.57	0.56	0.55	0.57	0.55	0.54	0.57	0.59	0.6	0.6	0.6	0.6	0.59	0.66	0.63	0.63	N-A074	0.03	0.03	0.03	0.03	0.04	0.04	0.03	0.03	0.07	0.07	0.16	0.14	0.16	0.17	0.14	0.09	0.1	0.13	0.11	0.08
T-A081	0.46	0.24	0.45	0.45	0.38	0.46	0.47	0.47	0.48	0.49	0.5	0.5	0.52	0.51	0.51	0.31	0.49	0.55	0.53	0.53	N-A076	0.01	0.01	0.01	0.01	0.01	0.02	0.01	0.02	0.03	0.03	0.07	0.06	0.07	0.07	0.07	0.02	0.04	0.04	0.04	0.04
T-A083	0.57	0.56	0.57	0.55	0.56	0.55	0.56	0.56	0.53	0.55	0.57	0.59	0.59	0.58	0.59	0.58	0.57	0.62	0.65	0.62	N-A078	0.03	0.01	0.01	0	0.01	0.01	0.02	0.02	0.04	0.03	0.09	0.08	0.1	0.1	0.11	0.06	0.08	0.11	0.08	0.07
T-A085	0.06	0.04	0.02	0.01	0.05	0.05	0.06	0.05	0.09	0.1	0.28	0.28	0.26	0.22	0.22	0.2	0.16	0.1	0.06	0.07	N-A080	0.03	0.03	0.02	0.02	0.03	0.01	0.02	0.02	0.04	0.05	0.1	0.1	0.1	0.11	0.1	0.05	0.08	0.1	0.09	0.06
T-A089	0.02	0.02	0.01	0.01	0.01	0.03	0.03	0.03	0.03	0.02	0.07	0.06	0.05	0.04	0.04	0.03	0.04	0.08	0.06	0.06	N-A082	0.03	0.02	0.02	0.02	0.02	0.03	0.02	0.03	0.03	0.03	0.04	0.04	0.04	0.03	0.03	0.02	0.03	0.05	0.05	0.03
T-A091	0.21	0.23	0.12	0.14	0.31	0.3	0.21	0.16	0.62	0.61	0.81	0.77	0.81	0.81	0.79	0.68	0.73	0.78	0.7	0.71	N-A088	0.41	0.37	0.42	0.2	0.44	0.56	0.51	0.63	0.63	0.49	0.71	0.68	0.71	0.7	0.68	0.66	0.67	0.32	0.27	0.43
T-A093	0.01	0.02	0.01	0.01	0.01	0.01	0.01	0.02	0.05	0.1	0.17	0.13	0.16	0.1	0.09	0.16	0.15	0.12	0.09	0.18	N-A090	0.14	0.04	0.01	0.03	0.03	0.15	0.13	0.16	0.28	0.18	0.33	0.34	0.22	0.2	0.06	0.04	0.05	0.21	0.2	0.04
T-A095	0.33	0.32	0.34	0.32	0.33	0.34	0.34	0.34	0.26	0.34	0.39	0.37	0.39	0.36	0.36	0.38	0.35	0.4	0.39	0.38	N-A092	0.01	0.01	0.01	0	0	0.01	0.01	0.03	0.02	0.02	0.07	0.03	0.06	0.02	0.02	0.03	0.02	0.04	0.05	0.02
T-A097	0.66	0.12	0.63	0.15	0.52	0.33	0.3	0.65	0.42	0.64	0.71	0.71	0.72	0.72	0.71	0.68	0.7	0.43	0.41	0.71	N-A096	0.02	0.01	0.01	0.01	0.01	0.01	0.02	0.03	0.03	0.03	0.03	0.02	0.04	0.02	0.03	0.02	0.03	0.02	0.03	0.03
T-A099	0.01	0.03	0.01	0	0.01	0.01	0.04	0.02	0.07	0.04	0.21	0.22	0.2	0.2	0.2	0.16	0.15	0.11	0.08	0.04	N-A098	0.02	0.01	0.02	0.01	0.01	0.01	0.03	0.01	0.05	0.06	0.1	0.09	0.11	0.13	0.09	0.07	0.08	0.08	0.05	0.04
T-A101	0.21	0.19	0.21	0.18	0.19	0.23	0.2	0.18	0.23	0.22	0.29	0.25	0.27	0.26	0.28	0.24	0.25	0.27	0.27	0.25	N-A100	0.01	0	0.01	0.01	0.01	0.01	0.02	0.02	0.04	0.03	0.09	0.06	0.1	0.1	0.06	0.04	0.05	0.05	0.05	0.05
T-A103	0.4	0.42	0.6	0.54	0.56	0.59	0.56	0.6	0.45	0.37	0.6	0.6	0.59	0.46	0.58	0.58	0.6	0.61	0.58	0.39	N-A102	0.01	0.01	0.01	0.01	0.01	0.01	0.01	0.01	0.02	0.01	0.03	0.03	0.02	0.03	0.02	0.02	0.01	0.03	0.03	0.01
T-A105	0.03	0.02	0.03	0.02	0.05	0.02	0.01	0.03	0.16	0.14	0.46	0.45	0.46	0.37	0.44	0.36	0.17	0.05	0.06	0.04	N-A104	0.02	0.02	0.01	0.01	0.02	0.02	0.01	0.02	0.04	0.04	0.09	0.09	0.1	0.08	0.07	0.04	0.07	0.15	0.12	0.07
T-A107	0.72	0.75	0.77	0.75	0.68	0.75	0.72	0.76	0.74	0.73	0.78	0.79	0.78	0.77	0.69	0.75	0.79	0.78	0.79	0.63	N-A106	0.03	0.02	0.01	0.01	0.03	0.03	0.05	0.02	0.02	0.04	0.09	0.05	0.05	0.07	0.04	0.04	0.04	0.09	0.1	0.03
T-A109	0.08	0.06	0.07	0.07	0.05	0.06	0.08	0.09	0.09	0.08	0.14	0.11	0.15	0.12	0.11	0.11	0.11	0.13	0.14	0.11	N-A108	0.02	0.02	0.01	0.01	0.02	0.02	0.02	0.02	0.04	0.04	0.1	0.07	0.08	0.06	0.07	0.05	0.07	0.09	0.08	0.08
T-A111	0.45	0.44	0.44	0.41	0.43	0.35	0.42	0.46	0.42	0.43	0.48	0.47	0.49	0.43	0.46	0.45	0.47	0.53	0.52	0.51	N-A110	0.02	0.02	0.01	0.01	0.01	0.01	0.03	0.02	0.02	0.02	0.07	0.06	0.05	0.1	0.08	0.04	0.05	0.08	0.08	0.05
T-A113	0.1	0.07	0.05	0.06	0.03	0.05	0.05	0.07	0.12	0.13	0.17	0.14	0.15	0.14	0.14	0.1	0.12	0.18	0.17	0.09	N-A114	0.03	0.02	0.03	0.02	0.03	0.04	0.03	0.03	0.05	0.06	0.12	0.1	0.11	0.11	0.09	0.07	0.07	0.1	0.11	0.06
T-A115	0.24	0.11	0.23	0.12	0.18	0.09	0.17	0.37	0.13	0.33	0.46	0.46	0.45	0.41	0.46	0.47	0.46	0.3	0.3	0.15	N-A116	0.01	0.02	0.01	0.01	0.01	0.02	0.02	0.02	0.03	0.04	0.1	0.09	0.09	0.1	0.08	0.04	0.05	0.08	0.07	0.04
T-A117	0.77	0.69	0.77	0.49	0.76	0.42	0.42	0.76	0.78	0.8	0.79	0.81	0.82	0.81	0.79	0.79	0.82	0.39	0.4	0.4	N-A120	0.01	0.02	0	0.02	0.01	0.01	0.02	0.02	0.03	0.03	0.11	0.08	0.12	0.11	0.09	0.07	0.07	0.06	0.06	0.06
T-A119	0.16	0.15	0.13	0.14	0.18	0.16	0.15	0.14	0.14	0.17	0.23	0.2	0.23	0.22	0.24	0.19	0.18	0.24	0.24	0.14	N-A124	0.01	0.01	0	0.01	0.01	0.02	0.01	0.01	0	0	0.02	0.02	0.02	0.02	0.02	0.02	0.02	0.06	0.06	0.03
T-A121	0.15	0.04	0.14	0.05	0.13	0.14	0.13	0.15	0.04	0.04	0.19	0.17	0.19	0.18	0.2	0.26	0.18	0.38	0.39	0.2	N-A126	0.01	0.01	0.01	0.03	0.01	0.01	0.01	0.01	0.02	0.02	0.06	0.04	0.05	0.03	0.03	0.01	0.01	0.05	0.05	0.04
T-A123	0.47	0.3	0.46	0.45	0.46	0.46	0.47	0.46	0.47	0.47	0.48	0.49	0.49	0.47	0.48	0.42	0.49	0.52	0.51	0.53	N-A128	0.01	0	0.01	0	0.01	0.01	0.01	0.01	0.01	0.01	0.04	0.03	0.04	0.02	0.02	0.01	0.02	0.06	0.05	0.03
T-A125	0.3	0.29	0.31	0.29	0.31	0.31	0.3	0.32	0.32	0.34	0.36	0.35	0.36	0.36	0.34	0.26	0.35	0.43	0.4	0.25	N-A130	0.03	0.01	0.01	0.02	0.02	0.01	0.01	0.04	0.06	0.05	0.07	0.09	0.09	0.09	0.06	0.06	0.09	0.09	0.05	0.08
T-A127	0.01	0.01	0.01	0.01	0.01	0.01	0.02	0.01	0.02	0.02	0.03	0.03	0.04	0.05	0.02	0.02	0.03	0.18	0.12	0.16	N-A132	0.01	0.01	0.01	0	0.02	0.01	0.02	0.02	0.02	0.02	0.05	0.05	0.07	0.06	0.05	0.04	0.03	0.06	0.08	0.04
T-A129	0.75	0.69	0.65	0.61	0.68	0.54	0.55	0.68	0.59	0.65	0.77	0.77	0.77	0.76	0.76	0.7	0.73	0.66	0.75	0.77	N-A134	0.02	0.02	0.01	0.01	0.02	0.03	0.04	0.02	0.05	0.04	0.1	0.09	0.1	0.08	0.07	0.05	0.06	0.1	0.1	0.06
T-A131	0.1	0.08	0.05	0.04	0.08	0.07	0.07	0.09	0.08	0.09	0.13	0.12	0.12	0.07	0.1	0.11	0.1	0.18	0.14	0.13	N-A136	0.07	0.08	0.04	0.06	0.04	0.06	0.11	0.08	0.1	0.12	0.2	0.17	0.2	0.18	0.18	0.12	0.12	0.09	0.08	0.05
T-A133	0.38	0.36	0.37	0.36	0.36	0.38	0.38	0.37	0.37	0.41	0.44	0.42	0.43	0.44	0.41	0.41	0.42	0.47	0.47	0.44	N-A138	0.06	0.01	0.01	0.04	0.01	0.01	0.02	0.03	0.04	0.07	0.14	0.09	0.08	0.08	0.06	0.07	0.06	0.07	0.09	0.03
T-A135	0.27	0.15	0.26	0.19	0.27	0.27	0.27	0.26	0.29	0.27	0.34	0.33	0.32	0.3	0.32	0.32	0.31	0.33	0.31	0.18	N-A140	0.02	0.02	0.02	0.01	0.03	0.04	0.04	0.05	0.07	0.06	0.15	0.13	0.16	0.15	0.14	0.1	0.11	0.07	0.07	0.05
T-A137	0.4	0.26	0.33	0.38	0.36	0.38	0.4	0.4	0.4	0.37	0.41	0.41	0.41	0.41	0.45	0.31	0.43	0.52	0.54	0.37	N-A142	0.06	0.03	0.03	0.04	0.06	0.04	0.05	0.06	0.07	0.08	0.16	0.16	0.16	0.16	0.14	0.13	0.15	0.16	0.13	0.11
T-A139	0.69	0.66	0.71	0.65	0.72	0.7	0.7	0.75	0.5	0.65	0.74	0.76	0.75	0.78	0.65	0.61	0.68	0.65	0.74	0.38	N-A144	0.07	0.04	0.02	0.01	0.03	0.01	0.02	0.03	0.02	0.03	0.11	0.08	0.12	0.08	0.06	0.03	0.04	0.07	0.05	0.03
T-A141	0.39	0.39	0.39	0.41	0.39	0.39	0.39	0.4	0.35	0.39	0.44	0.4	0.42	0.44	0.43	0.42	0.44	0.45	0.46	0.43	N-A146	0.01	0.02	0	0	0	0.02	0.02	0.02	0.02	0.03	0.09	0.07	0.07	0.08	0.06	0.03	0.04	0.07	0.07	0.04
T-A143	0.16	0.16	0.16	0.14	0.12	0.15	0.15	0.15	0.15	0.15	0.35	0.34	0.36	0.35	0.33	0.19	0.19	0.25	0.25	0.22	N-A148	0.04	0.02	0.02	0.01	0.01	0.04	0.03	0.03	0.03	0.09	0.16	0.12	0.14	0.12	0.12	0.06	0.08	0.15	0.11	0.11
T-A145	0.04	0.02	0.02	0.03	0.07	0.17	0.15	0.17	0.1	0.09	0.31	0.28	0.28	0.29	0.09	0.08	0.17	0.17	0.16	0.19	N-A154	0	0.01	0.01	0.01	0.01	0.01	0.02	0.02	0.02	0.01	0.04	0.01	0.02	0.04	0.02	0.02	0.01	0.03	0.03	0.02
T-A147	0.2	0.19	0.18	0.19	0.19	0.17	0.18	0.18	0.16	0.17	0.2	0.18	0.19	0.19	0.18	0.21	0.19	0.24	0.23	0.09	N-A156	0.01	0.01	0.01	0.01	0.01	0.02	0.01	0.02	0.03	0.04	0.1	0.08	0.11	0.09	0.06	0.06	0.06	0.11	0.09	0.06
T-A149	0.51	0.15	0.52	0.42	0.5	0.51	0.52	0.52	0.52	0.53	0.54	0.54	0.55	0.54	0.56	0.54	0.54	0.55	0.55	0.58	N-A160	0.02	0.01	0.01	0.01	0.01	0.02	0.02	0.02	0.02	0.02	0.07	0.07	0.08	0.08	0.06	0.06	0.06	0.08	0.11	0.06
T-A151	0.45	0.38	0.45	0.26	0.44	0.43	0.46	0.45	0.48	0.37	0.54	0.52	0.53	0.52	0.52	0.52	0.49	0.55	0.53	0.54	N-A162	0.02	0.02	0.01	0.01	0.01	0.02	0.02	0.03	0.03	0.03	0.08	0.06	0.08	0.08	0.06	0.05	0.05	0.09	0.09	0.06
T-A153	0.14	0.15	0.14	0.09	0.1	0.1	0.1	0.09	0.1	0.12	0.15	0.15	0.17	0.15	0.17	0.16	0.16	0.12	0.11	0.15	N-A164	0.03	0.01	0.01	0.01	0.02	0.03	0.01	0.02	0.03	0.04	0.08	0.06	0.11	0.07	0.06	0.03	0.04	0.11	0.07	0.05
T-A155	0.03	0	0	0	0	0	0.01	0.02	0.03	0.04	0.06	0.19	0.08	0.04	0.04	0.03	0.02	0.07	0.06	0.01	N-A166	0.05	0.03	0.02	0.03	0.03	0.04	0.03	0.05	0.06	0.06	0.17	0.14	0.12	0.14	0.1	0.08	0.1	0.11	0.1	0.07
T-A157	0.34	0.26	0.24	0.23	0.25	0.2	0.26	0.22	0.31	0.33	0.39	0.37	0.33	0.39	0.4	0.38	0.38	0.41	0.41	0.42	N-A168	0.01	0.02	0.01	0	0.01	0.02	0.03	0.02	0.03	0.03	0.09	0.06	0.1	0.09	0.06	0.05	0.05	0.06	0.06	0.05
T-A159	0.01	0	0	0.01	0.01	0.01	0.01	0.03	0.02	0.04	0.52	0.33	0.43	0.37	0.31	0.27	0.28	0.29	0.3	0.3	N-A170	0.02	0.01	0.01	0.01	0.01	0.01	0.02	0.04	0.05	0.03	0.08	0.07	0.08	0.05	0.06	0.06	0.05	0.05	0.05	0.04
T-A161	0.03	0.02	0.01	0.02	0.01	0.01	0.01	0.03	0.03	0.04	0.1	0.07	0.09	0.1	0.06	0.04	0.03	0.06	0.06	0.05	N-A172	0.01	0.02	0	0.01	0.01	0.01	0.02	0.02	0.01	0.01	0.03	0.03	0.03	0.03	0.03	0.02	0.02	0.03	0.03	0.03
T-A163	0.39	0.32	0.37	0.31	0.36	0.09	0.07	0.22	0.36	0.38	0.47	0.44	0.46	0.45	0.38	0.37	0.43	0.28	0.29	0.25	N-A174	0.01	0.01	0	0	0.01	0.01	0.01	0.02	0.01	0.01	0.05	0.04	0.05	0.06	0.04	0.03	0.03	0.09	0.08	0.03
T-A165	0.49	0.47	0.46	0.46	0.49	0.49	0.48	0.49	0.48	0.49	0.49	0.49	0.51	0.5	0.47	0.26	0.41	0.29	0.37	0.37	N-A176	0.01	0.02	0.01	0.02	0.02	0.04	0.02	0.05	0.03	0.03	0.05	0.07	0.08	0.07	0.05	0.05	0.05	0.07	0.08	0.05
T-A167	0.36	0.35	0.36	0.33	0.35	0.36	0.37	0.35	0.37	0.41	0.41	0.4	0.4	0.4	0.4	0.38	0.38	0.46	0.45	0.44	N-A180	0.06	0.04	0.05	0.04	0.05	0.06	0.07	0.07	0.1	0.09	0.15	0.18	0.2	0.18	0.14	0.14	0.11	0.11	0.11	0.1
T-A169	0.41	0.4	0.26	0.4	0.26	0.42	0.41	0.42	0.44	0.45	0.46	0.46	0.44	0.44	0.43	0.1	0.06	0.07	0.06	0.06	N-A188	0.01	0.01	0.01	0.01	0	0	0.02	0.01	0.01	0.01	0.02	0.03	0.01	0.01	0.02	0.02	0.02	0.03	0.03	0.01
T-A171	0.04	0.04	0.03	0.04	0.05	0.04	0.04	0.05	0.04	0.05	0.05	0.06	0.06	0.05	0.06	0.06	0.05	0.09	0.08	0.06	N-A192	0.03	0.01	0.01	0.01	0.03	0.03	0.04	0.05	0.06	0.07	0.16	0.15	0.17	0.18	0.13	0.08	0.11	0.13	0.12	0.07
T-A173	0.01	0.01	0.01	0.01	0.01	0.01	0.01	0.02	0.01	0.01	0.04	0.04	0.05	0.04	0.03	0.03	0.03	0.05	0.05	0.02	N-A194	0.02	0.02	0.01	0.01	0.02	0.02	0.04	0.02	0.03	0.03	0.07	0.05	0.07	0.06	0.06	0.05	0.05	0.06	0.06	0.05
T-A175	0.46	0.42	0.44	0.39	0.46	0.47	0.61	0.41	0.79	0.7	0.84	0.84	0.72	0.82	0.87	0.86	0.59	0.04	0.06	0.45	N-A196	0.03	0.02	0.01	0.02	0.03	0.02	0.03	0.03	0.06	0.06	0.12	0.11	0.15	0.14	0.12	0.07	0.09	0.11	0.09	0.04
T-A177	0.09	0.06	0.06	0.04	0.17	0.05	0.06	0.13	0.29	0.27	0.34	0.31	0.35	0.31	0.32	0.29	0.29	0.3	0.26	0.41	N-A198	0.03	0.04	0.02	0.02	0.02	0.03	0.04	0.03	0.05	0.06	0.16	0.15	0.21	0.21	0.17	0.12	0.15	0.11	0.09	0.08
T-A179	0.66	0.41	0.64	0.64	0.67	0.67	0.66	0.68	0.66	0.67	0.69	0.7	0.71	0.69	0.7	0.7	0.71	0.73	0.73	0.74	N-A200	0.01	0.01	0.01	0.01	0.01	0.01	0.02	0.03	0.04	0.03	0.08	0.08	0.11	0.11	0.07	0.06	0.07	0.07	0.07	0.06
T-A183	0.08	0.12	0.1	0.12	0.21	0.15	0.15	0.18	0.1	0.23	0.35	0.34	0.37	0.33	0.29	0.27	0.23	0.02	0.04	0.23	N-A202	0.07	0.05	0.03	0.04	0.04	0.04	0.04	0.05	0.08	0.08	0.25	0.19	0.27	0.27	0.17	0.13	0.11	0.15	0.11	0.07
T-A187	0.08	0.13	0.07	0.02	0.12	0.11	0.13	0.14	0.11	0.17	0.34	0.32	0.31	0.34	0.34	0.32	0.34	0.08	0.05	0.04	N-A206	0	0.02	0.02	0.01	0.01	0.02	0.02	0.03	0.03	0.02	0.12	0.1	0.13	0.08	0.1	0.06	0.05	0.06	0.07	0.03
T-A191	0.92	0.82	0.89	0.85	0.85	0.87	0.86	0.87	0.63	0.73	0.9	0.87	0.92	0.92	0.93	0.93	0.92	0.94	0.94	0.68	N-A208	0.04	0.04	0.04	0.03	0.04	0.03	0.03	0.03	0.04	0.04	0.06	0.05	0.05	0.04	0.05	0.04	0.06	0.05	0.07	0.06
T-A193	0.54	0.49	0.49	0.31	0.32	0.53	0.53	0.7	0.73	0.59	0.76	0.63	0.75	0.75	0.76	0.57	0.74	0.57	0.56	0.76	N-A210	0.1	0.04	0.02	0	0.04	0	0	0.02	0.02	0	0.13	0.1	0.09	0.16	0.08	0.02	0.06	0.02	0.02	0.07
T-A195	0.11	0.12	0.11	0.11	0.12	0.13	0.14	0.13	0.15	0.12	0.21	0.19	0.2	0.2	0.19	0.19	0.14	0.28	0.27	0.19	N-A214	0.04	0.03	0.02	0.03	0.05	0.05	0.04	0.04	0.07	0.06	0.13	0.11	0.13	0.11	0.12	0.08	0.09	0.1	0.07	0.08
T-A197	0.67	0.63	0.63	0.58	0.68	0.63	0.63	0.63	0.63	0.63	0.68	0.68	0.68	0.68	0.68	0.68	0.68	0.05	0.11	0.26
T-A199	0.61	0.6	0.61	0.61	0.61	0.59	0.6	0.62	0.61	0.64	0.65	0.63	0.64	0.63	0.63	0.64	0.64	0.67	0.66	0.67
T-A201	0.9	0.82	0.72	0.85	0.82	0.87	0.87	0.85	0.86	0.85	0.9	0.88	0.88	0.86	0.86	0.49	0.54	0.88	0.9	0.88
T-A203	0.4	0.32	0.38	0.34	0.36	0.38	0.33	0.39	0.42	0.4	0.43	0.41	0.43	0.43	0.43	0.42	0.42	0.49	0.49	0.5
T-A207	0.13	0.11	0.13	0.11	0.08	0.13	0.14	0.13	0.12	0.13	0.22	0.21	0.25	0.25	0.23	0.25	0.23	0.19	0.2	0.2
T-A209	0.03	0.01	0.01	0.01	0.02	0	0.02	0.02	0.04	0	0.07	0.03	0.04	0.03	0.01	0.01	0.01	0.06	0.03	0.04
T-A211	0.4	0.23	0.21	0.21	0.38	0.2	0.21	0.31	0.41	0.4	0.47	0.45	0.45	0.46	0.42	0.35	0.34	0.13	0.12	0.42
T-A213	0.89	0.84	0.88	0.87	0.8	0.88	0.87	0.89	0.87	0.88	0.89	0.88	0.88	0.89	0.89	0.87	0.89	0.92	0.9	0.88
